# Supplementary material for: Exploring the Views of Barbers and Stylists on the Acceptability of Delivering Community-Based Interventions to Promote COVID-19 Testing and Vaccination in South Carolina
Source: Vaccines (Basel). 2024 Sep 3;12(9):1011. doi: 10.3390/vaccines12091011 (PMC11436097; doi:10.3390/vaccines12091011)
Supplement: Supplementary file 1 [file vaccines-12-01011-s001.zip]

Archive with 1 entries (1 files):
- vaccines-3117767-supplementary.pdf
